# Supplementary material for: Practicability of a Time-Limited Welfare Assessment Protocol for Pasture-Based Dairy Farms, and a Preliminary Assessment of Welfare Outcome Thresholds
Source: Animals (Basel). 2022 Sep 19;12(18):2481. doi: 10.3390/ani12182481 (PMC9495012; doi:10.3390/ani12182481)
Supplement: Supplementary file 1 [file animals-12-02481-s001.zip]

Archive with 1 entries (1 files):
- animals-1849216-supplementary.pdf
